# Supplementary material for: Visualization of Mitochondrial Ca2+ Signals in Skeletal Muscle of Zebrafish Embryos with Bioluminescent Indicators
Source: Int J Mol Sci. 2019 Oct 30;20(21):5409. doi: 10.3390/ijms20215409 (PMC6862566; doi:10.3390/ijms20215409)
Supplement: Supplementary file 1 [file ijms-20-05409-s001.zip]

Archive with 9 entries (9 files):
- Figure Supp1.tif
- Figure Supp2.tif
- Figure Supp3.tif
- Figure Supp4.tif
- Movie S1 GA 4.7 Hz 2.avi
- Movie S2 mitoGA 4.7 Hz.avi
- Movie S3 Twitch 4 trunk ZF.avi
- Movie S4 GA 11.9 Hz.avi
- Vicente et al 2019 Supplementary Material.docx
